# Supplementary material for: Telomere-Associated Proliferative Capacity in Expandable Porcine Hepatocyte-like Progenitor Cells
Source: Biology (Basel). 2026 Jun 18;15(12):958. doi: 10.3390/biology15120958 (PMC13296144; doi:10.3390/biology15120958)
Supplement: Supplementary file 1 [file biology-15-00958-s001.zip]

Archive with 8 entries (7 files):
- Figure S/
- Figure S/FIG S1.tif
- Figure S/FIG S2.tif
- Figure S/FIG S3.tif
- Figure S/FIG S4.tif
- Figure S/FIG S5.tif
- Supple tables 260617.pdf
- Supplementary figure legends.pdf
